# Supplementary material for: Molecular Interactions between APIs and Enteric Polymeric Excipients in Solid Dispersion: Insights from Molecular Simulations and Experiments
Source: Pharmaceutics. 2023 Apr 6;15(4):1164. doi: 10.3390/pharmaceutics15041164 (PMC10143979; doi:10.3390/pharmaceutics15041164)
Supplement: Supplementary file 1 [file pharmaceutics-15-01164-s001.zip]

Archive with 1 entries (1 files):
- pharmaceutics-2272813-supplementary.pdf
